# Supplementary material for: Dynamic Evolution of Vascular Features Based on Magnetic Resonance Imaging to Predict Pathological Response, Patterns of Recurrence and Survival Outcomes in Breast Cancer Neoadjuvant Chemotherapy
Source: Curr Oncol. 2025 Jun 13;32(6):350. doi: 10.3390/curroncol32060350 (PMC12192275; doi:10.3390/curroncol32060350)
Supplement: Supplementary file 1 [file curroncol-32-00350-s001.zip]

Archive with 1 entries (1 files):
- Supplementary Material Summary.pdf
